# Supplementary material for: Probiotic Potential and Cholesterol-Lowering Capabilities of Bacterial Strains Isolated from Pericarpium Citri Reticulatae ‘Chachiensis’
Source: Microorganisms. 2021 Jun 4;9(6):1224. doi: 10.3390/microorganisms9061224 (PMC8227569; doi:10.3390/microorganisms9061224)
Supplement: Supplementary file 1 [file microorganisms-09-01224-s001.zip]

Archive with 1 entries (1 files):
- microorganisms-1244369-supplementary.pdf
